# Supplementary material for: Ecological Networks in Stored Grain: Key Postharvest Nodes for Emerging Pests, Pathogens, and Mycotoxins
Source: Bioscience. 2015 Sep 9;65(10):985–1002. doi: 10.1093/biosci/biv122 (PMC4718207; doi:10.1093/biosci/biv122)
Supplement: SUPPLEMENTAL MATERIAL [file supp_biv122_suppl_data.zip]

Archive with 5 entries (5 files):
- BioScience Fig. S1.pdf
- BioScience Fig. S2.pdf
- BioScience Fig. S3.pdf
- BioScience Fig. S4.pdf
- Hernandez_Nopsa_et_al_SI_no_figures_v3.docx
